# Supplementary material for: OPTO-BLUE: An Integrated Bidirectional Optogenetic Lentiviral Platform for Controlled Light-Induced Gene Expression
Source: Int J Mol Sci. 2023 May 31;24(11):9537. doi: 10.3390/ijms24119537 (PMC10253389; doi:10.3390/ijms24119537)
Supplement: Supplementary file 1 [file ijms-24-09537-s001.zip]

Archive with 1 entries (1 files):
- ijms-2402390-supplementary.pdf
